# Supplementary material for: Effect of Preoperative Inflammatory Diet on Clinical and Oncologic Outcomes Following Colorectal Cancer Surgery
Source: Nutrients. 2025 Apr 30;17(9):1522. doi: 10.3390/nu17091522 (PMC12074250; doi:10.3390/nu17091522)
Supplement: Supplementary file 1 [file nutrients-17-01522-s001.zip]

Archive with 1 entries (1 files):
- nutrients-3558826-supplementary file S1.pdf
